# Supplementary material for: Establishing Silphids in the invertebrate DNA toolbox: a proof of concept
Source: PeerJ. 2024 Jul 8;12:e17636. doi: 10.7717/peerj.17636 (PMC11238724; doi:10.7717/peerj.17636)
Supplement: Supplemental Information 1 [file peerj-12-17636-s001.xlsx]

## Sheet: Sheet1
Supplementary table 1 - showing percent ID to taxonomic assinments from BLAST
Beetle ID	Sample Type	Cleaned Sequence	Sequence ID	Percent Identity	Accession No
Necrophila americana	Field	TCGTAGTGTTCTGGCGAGCAGTTTTGTTGATTTAACTGTTGAGGTTTAGGGCTAAGCATAGTGGGGTATC	Homo sapiens	1	OL521838.1
Necrophila americana	Field	AGTTCTCTGGCGGACAATCTTGTTAGTTGGATTGTCTTANTTTAGGGCTAAGCATAGTGGGGTATCTAAA	Condylura cristata	0.9855	KX754488.1
Necrophila americana	Field	AGTAGTCCTCTGGCGAATTATTTTGTTGTAAAATTATCTATGTTTAGGGCTAAGCATAGTGGGGTATCTAAA	Canis lupus	1	MZ433367.1
Necrophila americana	Field	TAGTACTCTGGCGAATAATTTTGTTTATGTAATTATCTGTGTTTAGGGCTAAGCATAGGGGGGTATCTAAACANNATTATTCGCCAGAGTAC	Bos taurus	0.9857	MW423198.1
Necrophila americana	Field	GTAGTACTCTGGCGAATAATTTTGTTTATGTAATTATCTGTGTTTAGGGCTAAGCATAGTGGGGTATC	Bos taurus	1	MW423198.1
Necrophila americana	Field	GTGTTCTGGCGAGCAGTTTTGTTGATTTAACTGTTGAGGTTTAGGGCTAAGCATAGTGGGGTATCTAAA	Homo sapiens	1	OL521838.1
Larva	Field	CGTAGTGTTCTGGCGAGCAGTTTTGTTGATTTAACTGTTGANGTTTAGGGCTAAGCATAGTGGGGTATCTAAA	Homo sapiens	0.9861	OL521838.1
Necrophila americana	Dissection	TGGCGAGCAGTTTTGTTGATTTAACTGTTGAGGTTTAGGGCTAAGCATAGTGGGGTATCTAAA	Homo sapiens	1	OL521838.1
Larva	Field	TAGTGTTCTGGCGAGCAGTTTTGTTGATTTAACTGTTGAGGTTTAGGGCTAAGCATAGTGGGGTATCTAAA	Homo sapiens	1	OL521838.1
Larva	Field	AGTGTTCTGGCGAGCAGTTTTGTTGATTTAACTGTTGAGGTTTAGGGCTAAGCATAGTGGGGTATCTAAA	Homo sapiens	1	OL521838.1
Necrophila americana	Dissection	TCGTAGTTCTCAGGCGGATACATGTGTGATGGGAGGTATCTAGATTTAGGGCTAGGCATAGTGGGGTATCTAAA	Gallus gallus	1	LC082227.1
Oiceoptoma noveboracense	Field	TGGCGAGCAGTTTTGTTGATTTAACTGTTGAGGTTTAGGGCTAAGCATAGTGGGGTATCTAAA	Homo sapiens	1	OL521838.1
Nicrophorus tomentosus	Field	GTTCTCAGGCAAATGATTTTGTTATTAAATCTTTAAGGTTTAGGGCTAAGCATAGTGGGGTATCTAAA	Peromyscus maniculatus gracilis	1	JN393210.1
Nicrophorus tomentosus	Dissection	TGGCGAATAATTTTNGTTCTGGAATTATGCTA	No significant summary found
Larva	Field	TAGTGTTCTGGCGAGCAGTTTTGTTGATTTAACTGTTGAGGTTTAGGGCTAAGCATAGTGGGGTATCTAAA	Homo sapiens	1	OL521838.1

## Sheet: Sheet2
Sample No	Beetle ID	Sample Type	Cleaned Sequence	Sequence ID	Percent Identity	Accession No	Date extracted
3a	N. americana	External swab	TCGTAGTGTTCTGGCGAGCAGTTTTGTTGATTTAACTGTTGAGGTTTAGGGCTAAGCATAGTGGGGTATC	Homo sapiens	1	OL521838.1	2019-11-05
4a	N. americana	External swab	AGTTCTCTGGCGGACAATCTTGTTAGTTGGATTGTCTTANTTTAGGGCTAAGCATAGTGGGGTATCTAAA	Condylura cristata	0.9855	KX754488.1	2019-11-19
5a	N. americana	External swab	AGTAGTCCTCTGGCGAATTATTTTGTTGTAAAATTATCTATGTTTAGGGCTAAGCATAGTGGGGTATCTAAA	Canis lupus	1	MZ433367.1	2019-11-19
7a	N. americana	External swab	TAGTACTCTGGCGAATAATTTTGTTTATGTAATTATCTGTGTTTAGGGCTAAGCATAGGGGGGTATCTAAACANNATTATTCGCCAGAGTAC	Bos tarus	0.9857	MW423198.1	2019-11-19
8a	N. americana	External swab	GTAGTACTCTGGCGAATAATTTTGTTTATGTAATTATCTGTGTTTAGGGCTAAGCATAGTGGGGTATC	Bos tarus	1	MW423198.1	2019-11-19
9a	N. americana	External swab	GTGTTCTGGCGAGCAGTTTTGTTGATTTAACTGTTGAGGTTTAGGGCTAAGCATAGTGGGGTATCTAAA	Homo sapiens	1	OL521838.1	2019-11-19
11a	Larva	External swab	CGTAGTGTTCTGGCGAGCAGTTTTGTTGATTTAACTGTTGANGTTTAGGGCTAAGCATAGTGGGGTATCTAAA	Homo sapiens	0.9861	OL521838.1	2019-11-19
18b	N. americana	Dissection	TGGCGAGCAGTTTTGTTGATTTAACTGTTGAGGTTTAGGGCTAAGCATAGTGGGGTATCTAAA	Homo sapiens	1	OL521838.1	2021-03-09
24a	Larva	External swab	TAGTGTTCTGGCGAGCAGTTTTGTTGATTTAACTGTTGAGGTTTAGGGCTAAGCATAGTGGGGTATCTAAA	Homo sapiens	1	OL521838.1	2021-03-09
30a	Larva	External swab	AGTGTTCTGGCGAGCAGTTTTGTTGATTTAACTGTTGAGGTTTAGGGCTAAGCATAGTGGGGTATCTAAA	Homo sapiens	1	OL521838.1	2021-03-09
32b	N. americana	Dissection	TCGTAGTTCTCAGGCGGATACATGTGTGATGGGAGGTATCTAGATTTAGGGCTAGGCATAGTGGGGTATCTAAA	Gallus gallus	1	LC082227.1	2021-03-09
34a	O. noveboracense	External swab	TGGCGAGCAGTTTTGTTGATTTAACTGTTGAGGTTTAGGGCTAAGCATAGTGGGGTATCTAAA	Homo sapiens	1	OL521838.1	2021-03-09
35a	N. tomentosus	External swab	GTTCTCAGGCAAATGATTTTGTTATTAAATCTTTAAGGTTTAGGGCTAAGCATAGTGGGGTATCTAAA	Peromyscus maniculatus gracilis	1	JN393210.1	2021-03-09
35b	N. tomentosus	Dissection	TGGCGAATAATTTTNGTTCTGGAATTATGCTA	No significant summary found			2021-03-09
37a	Larva	External swab	TAGTGTTCTGGCGAGCAGTTTTGTTGATTTAACTGTTGAGGTTTAGGGCTAAGCATAGTGGGGTATCTAAA	Homo sapiens	1	OL521838.1	2021-03-09
