# Supplementary material for: Establishing Silphids in the invertebrate DNA toolbox: a proof of concept
Source: PeerJ. 2024 Jul 8;12:e17636. doi: 10.7717/peerj.17636 (PMC11238724; doi:10.7717/peerj.17636)
Supplement: Supplemental Information 2 [file peerj-12-17636-s002.xlsx]

## Sheet: Sheet2
Supplementary table 2- Showing (A) taxonomic assignments from BLAST, (B) Read count totals for each OTU per sample combined and (C) Read counts by OTU for each PCR replicate by sample
A. OTU BLAST ID and sequence
OTU	Species	Sequence	Accession	Percent ID
OTU_1	Anaxyrus hemiophrys	CTAGCCGTAAACTTTTACTCACATCCAAATCGCCAGGGAACTACGAGCCAAGCTTAAAACCCAAAGGACTTGACGGTACCCCATATCCAC	EF532234.1	1
OTU_2	Blarina brevicauda	TTAGCCCTAAACTTAGGTAATTTAATTAACAAAACTACTCGCCAGAGGACTACTAGCAACAGCTTAAAACTCAAAGGACTTGGCGGTGCTTTATATCCAT	M95110.1	1
OTU_3	Procyon lotor	CTAGCCCTAAACATAAATAATTAACGTAACAAAATTATTTGCCAGAGAACTACTAGCAACAGCTTAAAACTCAAAGGACTTGGCGGTGCTTTACATCCCT	MT874474.1	1
OTU_4	Notropis hudsonius	TCAGTCATAAACCTAGACGTCCTAATACAGCTAGACGTCCGCCCGGGTACTACGAGCGCTTGGCTTGAAACCCAAAGGACCTGACGGTGCCTCAGACCCCC	MT484054.1	1
OTU_5	Peromyscus leucopus	TTAGCCCTAAACCTTAAAGATTAAATAACAAAATCATTTGCCTGAGAACTACTGGCTACCGCTTAAAACTCAAAGGACTTGGCGGTACTTTATATCCAT	MH256659.1	1
OTU_6	Salamandroidea	CTAGCCATAAACTTTGACCATTCCGCCAGAGTACTACGAGCAATAGCTTAAAACTCAAAGGACTTGGCGGTGCTCTACACCCAC	NC_014571.1	1
OTU_7	Sus scrofa	CTAGCCCTAAACCCAAATAGTTACATAACAAAACTATTCGCCAGAGTACTACTCGCAACTGCCTAAAACTCAAAGGACTTGGCGGTGCTTCACATCCAC	MK344652.1	1
OTU_8	Blarina brevicauda	TTAGCCCTAAACTTAGGTAATTTAATTAACAAAACTACTCGCCAGAGGACTACGAGCCACAGCTTAAAACTCAAAGGACCTGGCGGTGCTTCATACCCCT	M95110.1	0.9579
OTU_9	Homo sapiens	TTAGCCCTAAACCTCAACAGTTAAATCAACAAAACTGCTCGCCAGAACACTACGAGCCACAGCTTAAAACTCAAAGGACCTGGCGGTGCTTCATATCCCT	OQ955514.1	1
OTU_10	Homo sapiens	TTAGCCCTAAACCTCAACAGTTAAATCAACAAAACTGCTCACCAAAACACTACGAGCCACAGCTTAAAACTCAAAGGACCTGGCGGTGCTTCATATCCAC	MT048578.1	0.9798
OTU_11	Canis sp.	ACTATGCTTAGCCCTAAACATAGATAATTTTACAACAAAATAATTCGCCAGAGGACTACTAGCAATAGCTTAAAACTCAAAGGACTTGGCGGTGCTTTATATCCCT	MN181405.1	1
B. Read count totals per OTU
ID	OTU_1	OTU_2	OTU_3	OTU_4	OTU_5	OTU_6	OTU_7	OTU_8	OTU_9	OTU_10	OTU_11
S1	2	39713	17093	0	295	7011	3525	793	74898	0	0
S2	122593	36342	0	0	7493	0	0	68	38241	3962	0
S3	1154	14	0	0	2284	0	0	0	42868	2	0
S4	0	0	0	14683	0	0	0	0	88809	3	1
Total	123749	76069	17093	14683	10072	7011	3525	861	244816	3967	1
C. Read counts per OTU for each PCR replicate
ID	Total OTU	OTU_1	OTU_2	OTU_3	OTU_4	OTU_5	OTU_6	OTU_7	OTU_8	OTU_9	OTU_10	OTU_11	PCR1	PCR2
S1	22360	1	6828	9341	0	0	0	0	9	6181	0	1	.8 Taq	.2 Taq
S2	21703	12220	7248	1	1	421	0	1	12	1798	1	0	.8 Taq	.2 Taq
S3	15711	1	3	0	0	0	0	0	0	15707	0	0	.8 Taq	.2 Taq
S4	21827	0	0	0	0	0	1	0	0	21823	3	0	.8 Taq	.2 Taq
S1	0	0	0	0	0	0	0	0	0	0	0	0	.8 Taq	.1 Taq
S2	0	0	0	0	0	0	0	0	0	0	0	0	.8 Taq	.1 Taq
S3	0	0	0	0	0	0	0	0	0	0	0	0	.8 Taq	.1 Taq
S4	0	0	0	0	0	0	0	0	0	0	0	0	.8 Taq	.1 Taq
S1	29927	0	6257	6858	0	0	4272	0	10	12530	0	0	.6 Taq	.2 Taq
S2	48017	29925	13390	1	0	0	0	0	8	733	3960	0	.6 Taq	.2 Taq
S3	20242	2	0	0	0	0	0	0	0	20239	1	0	.6 Taq	.2 Taq
S4	35869	0	1	1	0	0	0	0	0	35867	0	0	.6 Taq	.2 Taq
S1	1	0	0	0	0	0	0	0	0	1	0	0	.6 Taq	.1 Taq
S2	0	0	0	0	0	0	0	0	0	0	0	0	.6 Taq	.1 Taq
S3	0	0	0	0	0	0	0	0	0	0	0	0	.6 Taq	.1 Taq
S4	2	1	0	0	0	0	0	0	1	0	0	0	.6 Taq	.1 Taq
S1	48220	2	15745	0	0	0	1	2439	489	29544	0	0	.4 Taq	.2 Taq
S2	75120	42825	5015	0	0	6025	0	0	28	21225	2	0	.4 Taq	.2 Taq
S3	146	4	1	0	0	0	0	0	0	139	2	0	.4 Taq	.2 Taq
S4	25899	0	0	0	11376	0	0	0	0	14522	1	0	.4 Taq	.2 Taq
S1	26171	0	7975	0	0	0	0	1086	252	16857	1	0	.4 Taq	.1 Taq
S2	18535	11531	884	0	0	1047	0	0	3	5069	1	0	.4 Taq	.1 Taq
S3	29	1	0	0	0	0	0	0	0	28	0	0	.4 Taq	.1 Taq
S4	7558	0	0	0	3307	0	0	0	0	4251	0	0	.4 Taq	.1 Taq
S1	1	0	0	1	0	0	0	0	0	0	0	0	.2 Taq	.2 Taq
S2	0	0	0	0	0	0	0	0	0	0	0	0	.2 Taq	.2 Taq
S3	0	0	0	0	0	0	0	0	0	0	0	0	.2 Taq	.2 Taq
S4	0	0	0	0	0	0	0	0	0	0	0	0	.2 Taq	.2 Taq
S1	13953	0	2021	594	1	0	2739	0	33	8565	0	0	.2 Taq	.1 Taq
S2	25352	14297	4818	0	0	0	0	0	17	6220	0	0	.2 Taq	.1 Taq
S3	42	30	11	0	0	0	0	0	0	0	1	0	.2 Taq	.1 Taq
S4	4	0	0	0	0	0	0	0	0	4	0	0	.2 Taq	.1 Taq
